# Supplementary material for: Global Incidence and Prevalence of Gaucher Disease: A Targeted Literature Review
Source: J Clin Med. 2022 Dec 22;12(1):85. doi: 10.3390/jcm12010085 (PMC9821068; doi:10.3390/jcm12010085)
Supplement: Supplementary file 1 [file jcm-12-00085-s001.zip]

Archive with 1 entries (1 files):
- jcm-2106844-supplementary.pdf
